# Supplementary material for: Peroxisomal Localization of Benzyl Alcohol O-Benzoyltransferase HSR201 is Mediated by a Non-canonical Peroxisomal Targeting Signal and Required for Salicylic Acid Biosynthesis
Source: Plant Cell Physiol. 2024 Oct 29;65(12):2054–65. doi: 10.1093/pcp/pcae129 (PMC11662444; doi:10.1093/pcp/pcae129)
Supplement: pcae129_Supp [file pcae129_supp.zip]

Archive with 9 entries (8 files):
- suppl_data/
- suppl_data/pcp-2024-e-00210-File008.pdf
- suppl_data/pcp-2024-e-00210-File009.pdf
- suppl_data/pcp-2024-e-00210-File010.pdf
- suppl_data/pcp-2024-e-00210-File011.pdf
- suppl_data/pcp-2024-e-00210-File012.pdf
- suppl_data/pcp-2024-e-00210-File013.pdf
- suppl_data/pcp-2024-e-00210-File014.pdf
- suppl_data/pcp-2024-e-00210-File015.pdf
